# Supplementary material for: Multi-tiered actions of Legionella effectors to modulate host Rab10 dynamics
Source: eLife. 2024 May 21;12:RP89002. doi: 10.7554/eLife.89002 (PMC11108646; doi:10.7554/eLife.89002)
Supplement: Figure 1—source data 1. [file elife-89002-fig1-data1.zip]

Archive with 4 entries (4 files):
- anti-FLAGm Marker.jpg
- anti-FLAGm_Exposure_41.4sec.jpg
- anti-HAm Marker.jpg
- anti-HAm_Exposure_284.2sec.jpg
