# Supplementary material for: Multi-tiered actions of Legionella effectors to modulate host Rab10 dynamics
Source: eLife. 2024 May 21;12:RP89002. doi: 10.7554/eLife.89002 (PMC11108646; doi:10.7554/eLife.89002)
Supplement: Figure 1—source data 5. [file elife-89002-fig1-data5.zip]

Archive with 4 entries (4 files):
- IP FLAG anti-FLAGm_Exposure_25.8sec.jpg
- IP FLAG anti-FLAGm_Marker.jpg
- IP FLAG anti-HAm super_Exposure_14.7sec.jpg
- IP FLAG anti-HAm super_Marker.jpg
