# Supplementary material for: Multi-tiered actions of Legionella effectors to modulate host Rab10 dynamics
Source: eLife. 2024 May 21;12:RP89002. doi: 10.7554/eLife.89002 (PMC11108646; doi:10.7554/eLife.89002)
Supplement: Figure 2—source data 1. [file elife-89002-fig2-data1.zip]

Archive with 15 entries (15 files):
- 4hr CR39 +1.tif
- 4hr cr39 +1c1.tif
- 4hr cr39 +1c2.tif
- 4hr CR58 -2.tif
- 4hr cr58 -2c1.tif
- 4hr cr58 -2c2.tif
- 4hr sidCsdcA +4.tif
- 4hr sidcsdca +4c1.tif
- 4hr sidcsdca +4c2.tif
- 4hr sidCsdcAsdcB -7.tif
- 4hr sidcsdcasdcb -7c1.tif
- 4hr sidcsdcasdcb -7c2.tif
- 4hr sidEs -3.tif
- 4hr sides -3c1.tif
- 4hr sides -3c2.tif
