# Supplementary material for: Multi-tiered actions of Legionella effectors to modulate host Rab10 dynamics
Source: eLife. 2024 May 21;12:RP89002. doi: 10.7554/eLife.89002 (PMC11108646; doi:10.7554/eLife.89002)
Supplement: Figure 2—source data 2. [file elife-89002-fig2-data2.zip]

Archive with 2 entries (2 files):
- Figure 2b 1h 4h 201120.xls
- Figure 2b 7h 210208.xls
