# Supplementary material for: Multi-tiered actions of Legionella effectors to modulate host Rab10 dynamics
Source: eLife. 2024 May 21;12:RP89002. doi: 10.7554/eLife.89002 (PMC11108646; doi:10.7554/eLife.89002)
Supplement: Figure 3—source data 1. [file elife-89002-fig3-data1.zip]

Archive with 6 entries (6 files):
- 1h anti-FK2 FLAG del sidcs 2-.tif
- 1h anti-FK2 FLAG-SdcB C57A del sidcs 3-.tif
- 1h anti-FK2 FLAG-SdcB del sidcs 5+.tif
- 1h anti-FLAG FLAG del sidcs 2-.tif
- 1h anti-FLAG FLAG-SdcB C57A del sidcs 4+-.tif
- 1h anti-FLAG FLAG-SdcB del sidcs 1+.tif
