# Supplementary material for: Multi-tiered actions of Legionella effectors to modulate host Rab10 dynamics
Source: eLife. 2024 May 21;12:RP89002. doi: 10.7554/eLife.89002 (PMC11108646; doi:10.7554/eLife.89002)
Supplement: Figure 4—source data 5. [file elife-89002-fig4-data5.zip]

Archive with 8 entries (8 files):
- p3xFLAG-sdcB C57A del sidCs 9-.tif
- p3xflag-sdcb c57a del sidcs 9-c1.tif
- p3xflag-sdcb c57a del sidcs 9-c2.tif
- p3xflag-sdcb c57a del sidcs 9-c3.tif
- p3xFLAG-sdcB del sidCs 11+.tif
- p3xflag-sdcb del sidcs 11+c1.tif
- p3xflag-sdcb del sidcs 11+c2.tif
- p3xflag-sdcb del sidcs 11+c3.tif
