# Supplementary material for: Multi-tiered actions of Legionella effectors to modulate host Rab10 dynamics
Source: eLife. 2024 May 21;12:RP89002. doi: 10.7554/eLife.89002 (PMC11108646; doi:10.7554/eLife.89002)
Supplement: Figure 4—figure supplement 1—source data 1. [file elife-89002-fig4-figsupp1-data1.zip]

Archive with 4 entries (4 files):
- IP FLAG anti-FLAGm_Exposure_44.5sec.jpg
- IP FLAG anti-FLAGm_Marker.jpg
- IP FLAG anti-HArb_Exposure_60.0sec.jpg
- IP FLAG anti-HArb_Marker.jpg
