# Supplementary material for: Multi-tiered actions of Legionella effectors to modulate host Rab10 dynamics
Source: eLife. 2024 May 21;12:RP89002. doi: 10.7554/eLife.89002 (PMC11108646; doi:10.7554/eLife.89002)
Supplement: Figure 4—figure supplement 2—source data 1. [file elife-89002-fig4-figsupp2-data1.zip]

Archive with 16 entries (16 files):
- dotA_blue.tif
- dotA_green.tif
- dotA_merge.tif
- dotA_red.tif
- Lp01_blue.tif
- Lp01_green.tif
- Lp01_merge.tif
- Lp01_red.tif
- sidCsdcAsdcB_blue.tif
- sidCsdcAsdcB_green.tif
- sidCsdcAsdcB_merge.tif
- sidCsdcAsdcB_red.tif
- sidEs_blue.tif
- sidEs_green.tif
- sidEs_merge.tif
- sidEs_red.tif
