# Supplementary material for: Multi-tiered actions of Legionella effectors to modulate host Rab10 dynamics
Source: eLife. 2024 May 21;12:RP89002. doi: 10.7554/eLife.89002 (PMC11108646; doi:10.7554/eLife.89002)
Supplement: Figure 5—source data 1. [file elife-89002-fig5-data1.zip]

Archive with 6 entries (6 files):
- anti-FLAG Marker.jpg
- anti-FLAG_Exposure_60.8sec.jpg
- anti-HA pierce Marker.jpg
- anti-HA pierce_Exposure_48.6sec.jpg
- gel1 anti-GFPrb_Exposure_16.5sec.jpg
- gel1 anti-GFPrb_Marker.jpg
