# Supplementary material for: Multi-tiered actions of Legionella effectors to modulate host Rab10 dynamics
Source: eLife. 2024 May 21;12:RP89002. doi: 10.7554/eLife.89002 (PMC11108646; doi:10.7554/eLife.89002)
Supplement: Figure 5—source data 3. [file elife-89002-fig5-data3.zip]

Archive with 6 entries (6 files):
- anti-FK2 Marker.jpg
- anti-FK2_Exposure_379.3sec.jpg
- anti-FLAG Marker.jpg
- anti-FLAG_Exposure_28.2sec.jpg
- input anti-GFP Marker.jpg
- input anti-GFP_Exposure_133.9sec.jpg
