# Supplementary material for: Multi-tiered actions of Legionella effectors to modulate host Rab10 dynamics
Source: eLife. 2024 May 21;12:RP89002. doi: 10.7554/eLife.89002 (PMC11108646; doi:10.7554/eLife.89002)
Supplement: Figure 5—source data 5. [file elife-89002-fig5-data5.zip]

Archive with 5 entries (5 files):
- 200721 in vitro transglutaminase assay silverstaining.jpg
- anti-FK2 Marker.jpg
- anti-FK2_Exposure_810.3sec.jpg
- anti-His Marker.jpg
- anti-His_Exposure_90.7sec.jpg
