# Supplementary material for: Multi-tiered actions of Legionella effectors to modulate host Rab10 dynamics
Source: eLife. 2024 May 21;12:RP89002. doi: 10.7554/eLife.89002 (PMC11108646; doi:10.7554/eLife.89002)
Supplement: Figure 5—source data 11. [file elife-89002-fig5-data11.zip]

Archive with 8 entries (8 files):
- gel2 anti-GFPrb_Exposure_16.5sec.jpg
- gel2 anti-GFPrb_Marker.jpg
- IP FLAG anti-FLAGm_Exposure_38.3sec.jpg
- IP FLAG anti-FLAGm_Marker.jpg
- IP FLAG anti-HAm_Exposure_300.0sec.jpg
- IP FLAG anti-HAm_Marker.jpg
- IP FLAG anti-P4D1m_Exposure_120.0sec.jpg
- IP FLAG anti-P4D1m_Marker.jpg
