# Supplementary material for: Multi-tiered actions of Legionella effectors to modulate host Rab10 dynamics
Source: eLife. 2024 May 21;12:RP89002. doi: 10.7554/eLife.89002 (PMC11108646; doi:10.7554/eLife.89002)
Supplement: Figure 5—figure supplement 1—source data 1. [file elife-89002-fig5-figsupp1-data1.zip]

Archive with 3 entries (3 files):
- 181121 Ub ligation assay silverstain.jpg
- 181121 WB anti-FK2 Exposure_86.0sec.jpg
- Marker anti-FK2.jpg
