# Supplementary material for: Multi-tiered actions of Legionella effectors to modulate host Rab10 dynamics
Source: eLife. 2024 May 21;12:RP89002. doi: 10.7554/eLife.89002 (PMC11108646; doi:10.7554/eLife.89002)
Supplement: Figure 5—figure supplement 2—source data 1. [file elife-89002-fig5-figsupp2-data1.zip]

Archive with 6 entries (6 files):
- anti-FLAGm_Exposure_300.0sec.jpg
- anti-FLAGm_Marker.jpg
- anti-GAPDH_Exposure_13.4sec.jpg
- anti-GAPDH_Marker.jpg
- anti-GFP_Exposure_13.4sec.jpg
- anti-GFP_Marker.jpg
