# Supplementary material for: Multi-tiered actions of Legionella effectors to modulate host Rab10 dynamics
Source: eLife. 2024 May 21;12:RP89002. doi: 10.7554/eLife.89002 (PMC11108646; doi:10.7554/eLife.89002)
Supplement: Figure 6—source data 1. [file elife-89002-fig6-data1.zip]

Archive with 3 entries (3 files):
- CBB staining for MS.jpg
- IP FLAG IB HAm super_Exposure_20.0sec.jpg
- IP FLAG IB HAm super_Marker.jpg
