# Supplementary material for: Multi-tiered actions of Legionella effectors to modulate host Rab10 dynamics
Source: eLife. 2024 May 21;12:RP89002. doi: 10.7554/eLife.89002 (PMC11108646; doi:10.7554/eLife.89002)
Supplement: Figure 6—source data 3. [file elife-89002-fig6-data3.zip]

Archive with 6 entries (6 files):
- input anti-GFPrb_Exposure_16.5sec.jpg
- input anti-GFPrb_Marker.jpg
- IP FLAG anti-FLAGm_Exposure_41.4sec.jpg
- IP FLAG anti-FLAGm_Marker.jpg
- IP FLAG anti-HArb_Exposure_120.0sec.jpg
- IP FLAG anti-HArb_Marker.jpg
