# Supplementary material for: Multi-tiered actions of Legionella effectors to modulate host Rab10 dynamics
Source: eLife. 2024 May 21;12:RP89002. doi: 10.7554/eLife.89002 (PMC11108646; doi:10.7554/eLife.89002)
Supplement: Figure 7—source data 1. [file elife-89002-fig7-data1.zip]

Archive with 8 entries (8 files):
- A1 3-.tif
- a1 3-c1.tif
- a1 3-c2.tif
- a1 3-c3.tif
- C1 8+.tif
- c1 8+c1.tif
- c1 8+c2.tif
- c1 8+c3.tif
