# Supplementary material for: Multi-tiered actions of Legionella effectors to modulate host Rab10 dynamics
Source: eLife. 2024 May 21;12:RP89002. doi: 10.7554/eLife.89002 (PMC11108646; doi:10.7554/eLife.89002)
Supplement: Figure 7—source data 2. [file elife-89002-fig7-data2.zip]

Archive with 2 entries (2 files):
- Figure 7b 221209.xls
- Figure 7c 230406.xls
