# Supplementary material for: Multi-tiered actions of Legionella effectors to modulate host Rab10 dynamics
Source: eLife. 2024 May 21;12:RP89002. doi: 10.7554/eLife.89002 (PMC11108646; doi:10.7554/eLife.89002)
Supplement: Figure 7—figure supplement 1—source data 1. [file elife-89002-fig7-figsupp1-data1.zip]

Archive with 12 entries (12 files):
- 9h  del lpg2149 2-.tif
- 9h  del lpg2149 2-c1.tif
- 9h  del lpg2149 2-c2.tif
- 9h  del mavC mvcA 6+.tif
- 9h  del mavc mvca 6+c1.tif
- 9h  del mavc mvca 6+c2.tif
- 9h del dotA 2-.tif
- 9h del dota 2-c1.tif
- 9h del dota 2-c2.tif
- 9h Lp01 3+.tif
- 9h lp01 3+c1.tif
- 9h lp01 3+c2.tif
