# Supplementary material for: Multi-tiered actions of Legionella effectors to modulate host Rab10 dynamics
Source: eLife. 2024 May 21;12:RP89002. doi: 10.7554/eLife.89002 (PMC11108646; doi:10.7554/eLife.89002)
Supplement: Figure 7—figure supplement 2—source data 1. [file elife-89002-fig7-figsupp2-data1.zip]

Archive with 6 entries (6 files):
- input anti-GFPrb_Exposure_28.9sec.jpg
- input anti-GFPrb_Marker.jpg
- IP RFP anti-HArb_Exposure_60.0sec.jpg
- IP RFP anti-HArb_Marker.jpg
- IP RFP IB RFPrb_Exposure_28.9sec.jpg
- IP RFP IB RFPrb_Marker.jpg
